# Supplementary material for: Artificial Intelligence for Rapid Meta-Analysis: Case Study on Ocular Toxicity of Hydroxychloroquine
Source: J Med Internet Res. 2020 Aug 17;22(8):e20007. doi: 10.2196/20007 (PMC7459430; doi:10.2196/20007)
Supplement: Multimedia Appendix 1 [file jmir_v22i8e20007_app1.xlsx]

## Sheet: Sheet1
numerator	denominator	percent	continuousValue	continuousUnit	intervention	outcome	sourceString			Made	Poss	Correct	Perfect	Recall	Precision	Perfect Precision	F-meas.	F-meas. (Perfect)
8					focus groups	were completed	Eight focus groups including 82 primarily low-income urban African-American adolescents and young adults (mean age, 18.5 years) were completed.	100	Numerator	41	42	39	39	0.928571	0.95122	0.95122	0.939759	0.939759
		0.054			patients with at least 1 PDI	Mortality rates	Mortality rates were 5.4% for patients with at least 1 PDI and 0.6% for those with none.	Color Codes	Denominator	23	23	21	21	0.913043	0.913043	0.913043	0.913043	0.913043
116	529				heart failure patients	female	We followed 529 heart failure patients (116 female), with peak VO2 ‚â§ 14 mL/kg/min, until cardiovascular death (cardiovascular death) and urgent heart transplantation.	Perfect	Percent	38	40	36	35	0.9	0.947368	0.921053	0.923077	0.910405
		0.55			infliximab group	Small bowel obstruction	Small bowel obstruction was significantly higher in the Infliximab group (55% vs 7%).	Missing	Cont. Val	28	29	26	26	0.896552	0.928571	0.928571	0.912281	0.912281
		0.94				Concerning National Institute for Health and Clinical Excellence recall guidelines, stated that they were aware of them	Concerning National Institute for Health and Clinical Excellence recall guidelines, 94% stated that they were aware of them, 61% said they agreed with them, and 64% that they adhered to them.	Correct, not perfect	Con. Unit	21	24	20	19	0.833333	0.952381	0.904762	0.888889	0.86758
7					Between July 2009 and April 2011, consecutive Minimally invasive congenital diaphragmatic hernia repairs, patients	Bochdaleck	Between July 2009 and April 2011, we performed 10 consecutive Minimally invasive congenital diaphragmatic hernia repairs for 9 patients, including 7 Bochdaleck and 3 Morgagni hernias.	wrong	Intervention	76	85	72	66	0.847059	0.947368	0.868421	0.89441	0.857607
			22			Operating time, mean times	Operating time was less in -Ostomy with mean times of 6:22 ¬± 2:04 vs 9:07 ¬± 2:57.		Outcome	97	100	95	77	0.95	0.979381	0.793814	0.964467	0.864913
		0.844				Preformed silos were placed	Preformed silos were placed in 34.7% of patients from 2000 to 2002 vs 84.4% from 2003 to 2009.
1					were <40 weeks post conceptional age (group 1)	occurred during nasogastric tube placement and resolved spontaneously	In Group 1, one occurred during nasogastric tube placement and resolved spontaneously.
4869					children	in the birth cohort with cancer	Of the 4869 children in the birth cohort with cancer, 222 had a major birth defect.
12	28				valvular heart disease patients	were collected, auricle specimens	17 left ventricle papillary muscle specimens and 28 specimens of auricle of the right heart were collected from 45IE patients, and 16 papillary muscle and 12 auricle specimens from 28 valvular heart disease patients, respectively.
			12	years	5- to 19-year-old black and white schoolchildren, from 519 families in Princeton Schools, Cincinnati, Ohio	follow-up, mean age	We conducted a 26-year prospective follow-up of 852 5- to 19-year-old black and white schoolchildren (mean age, 12 years; Lipid Research Clinics, 1973-8), and parents (mean age, 40 years) from 519 families in Princeton Schools, Cincinnati, Ohio.
156	538	0.29			patients	During follow up, had cardiac events	During follow up, 156 (29%) patients had cardiac events.
3	4				patients with fine-needle aspiration only	had undetectable thyrotropin receptor messenger RNA	Four patients with fine-needle aspiration only had benign thyroid cytology, and 3 of 4 had undetectable thyrotropin receptor messenger RNA.
		0.5			respondents	had little knowledge of Complementary and Alternative Medicine therapies	In general, about 50% or more of the respondents had little knowledge of Complementary and Alternative Medicine therapies.
			167.1	cm	females	Mean adult height	Mean adult height was was 167.1 ¬± 6.2 cm (-0.16 ¬± 0.97 SDS) in females (n = 846) and 179.6 ¬± 7.1 cm (-0.17 ¬± 1.0 SDS) in males (n = 839).
14	31	0.45				Patient care issues	Patient care issues (14/31; 45%) were most common, followed by documentation (10, 32%) and process problems (7, 23%).
		0.26			controls	complications following ileal pouch anal anastomosis	All complications following ileal pouch anal anastomosis were more frequent in the Infliximab group compared to controls (55% vs 26%).
			148.5	minutes	Bochdaleck hernia repairs	mean operative time	The median age was 8 days (range, 3-172 days), and the mean operative time was 148.5 ¬± 37.8 minutes for Bochdaleck hernia repairs.
			3.9	Log10 IU/ml	non-hepatocellular carcinoma patients	hepatitis B virus DNA level	The hepatitis B virus DNA level in the hepatocellular carcinoma patients was 4.73 ¬± 1.71 Log10 IU/ml while 3.90 ¬± 2.01 Log10 IU/ml in non-hepatocellular carcinoma patients (P < 0.01).
			1.17		Promus Element, overall DES group	At one year, adjusted HR	At one year the restenosis rate in the Promus Element was not significantly different from the overall DES group (2.8% vs. 2.7%, adjusted HR:1.17, 95% CI: 0.75-1.75).
		0				recurrence of variceal bleeding	There was no recurrence of variceal bleeding.
		0.26			referrals	was for the extraction of teeth considered to have special difficulty, followed by lower third molars	The largest proportion (237; 40%) of referrals was for the extraction of teeth considered to have special difficulty, followed by lower third molars (154; 26%).
6					completed the first hepatectomy and underwent portal vein embolisation in order to receive the second hepatectomy	had occult colorectal liver metastasis, which was discovered during the first hepatectomy	Six patients had occult colorectal liver metastasis (n = 5) or extra-hepatic disease (n = 1), which was discovered during the first hepatectomy.
			25	cm/s		Middle cerebral artery mean velocity decreased, to, at 14 minutes	Middle cerebral artery mean velocity decreased from 34 cm/s at 7 minutes to 25 cm/s at 14 minutes.
2					were 40 to 49.9 weeks post conceptional age (group 2)	Events registered by alarms occurred	Events registered by alarms occurred in 4 patients (1.1%), 2 from group 1 and 2 from group 2.
1685					patients	Near-adult height data were available	Near-adult height data were available in 1685 patients.
24					cases	were identified	Twenty-four cases and 24 controls were identified.
		0.111				overall rate of CI-acute kidney injury	The overall rate of CI-acute kidney injury was 11.1%.
		0.138			group II	hyperprolactinemia, cause of secondary amenorrhea	However, hyperprolactinemia was a relatively common cause of secondary amenorrhea (5.5% for group I and 13.8% for group II, respectively); it was more frequent in group II (P = .001); the prevalence of prolactinoma was also higher in group II (P = .015).
27					subjects	completed the simulation	Twenty-seven subjects completed the simulation.
195					general dental practitioners representing 50% of the general dental practitioners contracted to the West Sussex Primary Care Trust	were sent to a random sample of	A postal questionnaire, which had previously been piloted, and an explanatory letter were sent to a random sample of 195 general dental practitioners representing 50% of the general dental practitioners contracted to the West Sussex Primary Care Trust.
119	121				patients with hepatic hemangioma	were focal	Of 121 patients with hepatic hemangioma, 119 were focal (n = 33), multifocal (n = 68), and diffuse (n = 18).
		0.006			those with none	Mortality rates	Mortality rates were 5.4% for patients with at least 1 PDI and 0.6% for those with none.
5	30	0.17			underwent weekly calibration by the surgeon	developed late narrowing that required conversion to the daily parental dilatation approach	Of the 30 children undergoing weekly calibration, only 5 (17%) developed late narrowing that required conversion to the daily parental dilatation approach.
8	11				thyroid cancer patients	papillary	Postthyroidectomy surveillance (median, 16 months; range, 6-24) of 11 thyroid cancer patients (8 papillary, 3 follicular) showed that thyrotropin receptor messenger RNA was concordant with thyroglobulin in 14 (73%) of 19 measurements.
			1.29		40	Adjusted odds ratios, composite maternal outcome	Adjusted odds ratios (95% confidence interval) for 40 and 41 or more weeks, respectively, compared with 39 weeks were 1.29 (1.03-1.64) and 2.05 (1.60-2.64) for composite maternal outcome, 1.28 (1.05-1.57) and 1.75 (1.41-2.16) for cesarean delivery, and 1.25 (0.86-1.83) and 1.37 (0.90-2.09) for composite neonatal outcome.
4					patients with fine-needle aspiration only	had benign thyroid cytology	Four patients with fine-needle aspiration only had benign thyroid cytology, and 3 of 4 had undetectable thyrotropin receptor messenger RNA.
						reported that they thought risk factors were relevant when setting the recall interval	Ninety per cent reported that they thought risk factors were relevant when setting the recall interval and 82% thought that six-monthly recalls allowed appropriate screening to take place.
20					neonates	SaO(2)	In 20 neonates, SaO(2) increased progressively from 65% at 1 minute after birth to 97% at 17 minutes after birth.
		0.01			Youth Health Care physicians	recommended Complementary and Alternative Medicine to their clients	One third of the Youth Health Care physicians recommended Complementary and Alternative Medicine to their clients.
		0.28			patients	had Medicaid	Seventy-two percent of patients had commercial insurance, whereas 28% had Medicaid.
0	17				patients with focal hepatic hemangioma	Hypothyroidism was documented	Hypothyroidism was documented in all (16/16) patients with diffuse hepatic hemangioma, 21.4% (9/42) with multifocal hepatic hemangioma, but in no patients with focal hepatic hemangioma (0/17).
3	4				with thyroid cancer	Preoperative thyrotropin receptor messenger RNA was measured, had elevated levels	Preoperative thyrotropin receptor messenger RNA was measured in 9 patients: 3 of 4 with thyroid cancer had elevated levels and 3 of 5 with goiters undetectable.
117	185	0.63				response rate	The final sample was therefore 185, of whom 117 returned questionnaires, a response rate of 63%.
		1			patients	After the treatment, have stayed under our control for an average period of 24 weeks	After the treatment all patients have stayed under our control for an average period of 24 weeks.
			9	months	patients	followed up, median	All patients were followed up for 3 to 20 months (median, 9 months).
		0.13			teeth removed by the intermediate minor oral surgery providers	were recorded as a simple extraction without medical complications	One in eight (72; 13%) teeth removed by the intermediate minor oral surgery providers were recorded as a simple extraction without medical complications.
1	243	0.004			Q3	Incidence fell to	Incidence fell to 3.5% (9/260) in Q2, 0.4% (1/243) in Q3, and 1.0% (2/209) in Q4 (P < .001).
			22.4	mg -Ostomy		Preoperative demographics, daily corticosteroid dose	Preoperative demographics were similar between 2 groups in age (13.5 ¬± 3.5 years -Ostomy, 14.3 ¬± 3 years +Ostomy), serum albumin (3.6 ¬± 0.7 -Ostomy, 3.6 ¬± 0.7 +Ostomy), body mass index (20.8 ¬± 6.9 -Ostomy, 21.3 ¬± 8.6 +Ostomy), and daily corticosteroid dose (22.4 ¬± 17.7 mg -Ostomy, 23.5 ¬± 13.7 mg +Ostomy).
		0.73			respondents	had qualified in United Kingdom	Seventy-three per cent of the respondents had qualified in United Kingdom.
			8.8	years	651 children	At the time of diagnosis of type 1 diabetes, mean age	At the time of diagnosis of type 1 diabetes, the mean age of the 22 651 children was 8.8 ¬± 4.2 years, with a mean height SDS of 0.22 ¬± 1.0.
6	8				mean age, patients	boys	The mean age of the 8 patients (6 boys and 2 girls) was 66.6 months at the time of operation.
			6.6	ng/mL	second trimester	dichlorodiphenyldichloroethene levels	dichlorodiphenyldichloroethene levels were 6.3¬±2.8 ng/mL (first trimester), 6.6¬±2.9 ng/mL (second trimester), and 7.6¬±2.9 ng/mL (third trimester).
		0.002			Endeavor stent	stent thrombosis rate was	stent thrombosis rate was significantly lower as compared with Endeavor stent (0.2% vs. 0.8%; HR: 0.24; 95% CI: 0.08-0.67).
		0.61			controls	Long-term complications occurred	Long-term complications occurred in 64% of the Infliximab group and 61% of the controls.
			24	weeks	patients	After the treatment, stayed under our control for an average period	After the treatment all patients have stayed under our control for an average period of 24 weeks.
			16	years	female patients	Thirty-nine thyrotropin receptor messenger RNA measurements were made, median	Thirty-nine thyrotropin receptor messenger RNA measurements were made in 21 female patients (12-17 years old; median, 16 years).
			15	mg/kg	patients	ribavirin	Two patients were treated with PEGINF Œ±-2b with dose 1.5 mcg/kg once a week s/c and ribavirin 15 mg/kg.
		0.83				Sustained Viral Response	Sustained Viral Response was approximately 83%
				$	Ravitch	Average cost	Average cost for 3MP was $46,859, compared with $81,206 and $81,022 for Nuss and Ravitch, respectively.
		0.62			Youth Health Care physicians	seldom asked parents of clients about Complementary and Alternative Medicine use	Most of the Youth Health Care physicians (62%) seldom asked parents of clients about Complementary and Alternative Medicine use.
		0.136				significant, decline in end-diastolic cavity area and is compatible with flattening of the reperfused infarct region	This occurred despite a significant (13.6%) decline in end-diastolic cavity area and is compatible with flattening of the reperfused infarct region.
					groups		Three groups were subsequently treated daily with 1.8 micrograms L-T4/100 g body wt: 1) for the first 12 days [T + T4 (I)]; 2) from the 12th day until death [T + T4 (in T + T4)]; or 3) for the entire 21-day study [T + T4 (I + in T + T4)].
			62.9	beats/min	phenylephrine with superimposed neck pressure (arch activation alone)	heart rate returned to control levels	During infusion of phenylephrine with superimposed neck pressure (arch activation alone), mean arterial pressure increased further to 101.2 +/- 2.9 mm Hg (p less than .001 versus control or phenylephrine alone), and heart rate returned to control levels of 62.9 +/- 2.0 beats/min (p = NS vs control; p less than .01 phenylephrine vs phenylephrine plus neck pressure), but muscle sympathetic nerve ac…
		0.33			deaths, 20-24 age group		Seventy-five percent of deaths from agrochemical poisoning were recorded in the 15-39 year age group, while 33% of deaths belonged to the 20-24 age group.
4	7					had maximum titers of 1:32 to 1:128	Three of seven patients with recent cat-scratch disease had fourfold or greater rises in antibody titer against the cultured bacteria; the remaining four patients had maximum titers of 1:32 to 1:128.
92							Two hundred and twenty-three strains were isolated from 377 faecal samples of 114 neonates and 47 from 92 environmental specimens.
		0.23			cases	syncope had occurred	We found that syncope had occurred in 23 percent of cases, chest pain in 11 percent, and febrile disease in 16 percent.
2	29	0.07				had renal cell cancer in association with angiomyolipoma	Of the 4 patients with and the 29 patients without tuberous sclerosis 1 (25 per cent) and 2 (7 per cent), respectively, had renal cell cancer in association with angiomyolipoma.
28	120	0.23			patients received nosocomial exposures	had no history of virus infection	One hundred and twenty patients received nosocomial exposures; 28 had no history of virus infection (23 per cent), of whom 11 were serosusceptible (39 per cent).
			22.8	days	low-dose, groups	Mean elimination half-lives	Mean elimination half-lives were 22.6 and 22.8 days in the high-dose and low-dose groups, respectively.
2	3	0.5			patients without effective reperfusion	had positive Tc-99m-PPi scans, specificity	Of the 6 patients without effective reperfusion, 3 had positive Tc-99m-PPi scans (specificity of 50%, p greater than 0.05).
			225	msec	Pseudo-Mobitz II block	PR intervals, preceding the blocked complex	Pseudo-Mobitz II block occurred at significantly longer cycle lengths (876 vs 585 msec) and with significantly longer PR intervals (225 vs 165 msec) preceding the blocked complex than did classic Mobitz II block.
5						were positive for anti-HBc alone	Five were positive for anti-HBc alone.
16	29	0.55			sutured, groups	At an average of 13 months follow-up, complete stability was achieved regarding the pivot shift sign	At an average of 13 months follow-up, complete stability was achieved regarding the pivot shift sign in 16 (55 per cent) and 18 (75 per cent) of the sutured and augmented groups respectively.
10	98				Escherichia coli strains of serotype O148:H28 isolated from diarrheal patients from, Asian countries and Mexico at Osaka Airport Quarantine	were analyzed for enterotoxigenicity and plasmid profile	98 Escherichia coli strains of serotype O148:H28 isolated from diarrheal patients from 10 Asian countries and Mexico at Osaka Airport Quarantine were analyzed for enterotoxigenicity and plasmid profile.
			550	%	male Sprague Dawley rats	killed 24 h after the last of three daily i.p. injections of HgCl2 (0.1-1 mg/kg, increases in renal epoxide hydrolase activity were dose dependent, reaching a maximum of, of control	In male Sprague Dawley rats killed 24 h after the last of three daily i.p. injections of HgCl2 (0.1-1 mg/kg), increases in renal epoxide hydrolase activity were dose dependent, reaching a maximum of 550% of control.
			8		pineal	greater than basal daytime levels	For pineal, peak 5'-D activity (43.4 +/- 11.4 fmol 125I released/gland.h) occurred at 0100 h, with values at this time being 8-fold greater than basal daytime levels.
			2.7	mmol/day		Mean urinary phosphorus excretion increased by the second week of bedrest, from	Mean urinary phosphorus excretion increased by the second week of bedrest and remained elevated (from 2.70 to approximately 30.6 mmol/day).
13	80					high	The track of the fistula was clearly documented in 80 patients and was extrasphincteric or suprasphincteric in 36, transsphincteric in 42 (high 13, low 29), and superficial in two.
			37	months	patients treated by undersewing alone	Out-patient follow-up, mean	Out-patient follow-up (mean: 37 months) of patients treated by undersewing alone revealed that 73 per cent were symptom free.
			82			units of millimole/kilogram dry weight, granules in situ contained, S	In units of millimole/kilogram dry weight (+/- S.E.) granules in situ contained: P, 523 +/- 32; K+, 124 +/- 9; S, 82 +/- 3; Cl-, 74 +/- 9; Ca2+, 13 +/- 2; Mg2+, 6 +/- 2; and Na+, -2 +/- 2.
		0.8			malignant granulosa cell tumors	DNA aneuploid cell lines were found	DNA aneuploid cell lines were found 66.6% of serous carcinomas and in 80% of malignant granulosa cell tumors.
		0.6				ultimate local control rates, to	With the exception of adenoid cystic carcinoma (17% local control at 15 years), the ultimate local control rates for all histologies were in the range of 40% to 60%.
18	942				live repairs	recurrences	There have been 18 recurrences, for a recurrence rate of 2% of live repairs.
13					patients	were stage I	Thirteen patients were stage I and 13 were stage II.
2	100	0.02			patients	with carcinoma in situ	There were two patients (2%) with carcinoma in situ, 15 (13%) in Stage I, 40 (35%) in Stage II, 39 (35%) in Stage III, and 15 (13%) in Stage IV.
			59	years	group	mean age	There were 19 men and 15 women, and the mean age of the group was 59 years.
		0.237			sibling-matched patients	had one or more positive skin tests	Fewer of the 38 sibling-matched patients had one or more positive skin tests (23.7 percent) than did their siblings (55.3 percent) (p less than .01).
			9.5		Cells irradiated and then stimulated with phytohaemagglutinin	mutation frequency with increasing dose of X-rays, up to, after 400 rad	Cells irradiated and then stimulated with phytohaemagglutinin showed an increase in mutation frequency with increasing dose of X-rays, up to 9.5 x 10(-5) after 400 rad, but mitogenic stimulation with phytohaemagglutinin on days 2 or 3 before irradiation completely, and on days 1, 5 or 7 almost completely, prevented induction of mutations by 300 rad.
			1.03			ratio of septal-lateral/anteroposterior diameters, decreased with reperfusion to, at 3 h of reperfusion	The ratio of septal-lateral/anteroposterior diameters, which had increased with occlusion from a preocclusion baseline of 0.98 +/- 0.06 to 1.13 +/- 0.08 (p less than 0.001), decreased with reperfusion to 1.02 +/- 0.07 at 15 min and 1.03 +/- 0.08 at 3 h of reperfusion (p = 0.001).
			51.7	%	groups	compression durations, at 60/min	The compression durations in the two groups were not significantly different (51.7 +/- 1.8% at 60/min vs 51.6 +/- 1.9% at 120/min).
		0.04				Using a grading scale of one to four, were not graded because the, were seen more than 12 hours after envenomation and not evaluated by other physicians	Using a grading scale of one to four from minimal to severe envenomation, 54% were grade I, 29% grade II, 7% grade III, 6% grade IV, and 4% were not graded because the patients were seen more than 12 hours after envenomation and not evaluated by other physicians.
					students	after the curriculum unit, indicated that the unit made them feel more comfortable about working with the seriously ill	Although no significant changes were found in any of the attitude scores after the curriculum unit, most students indicated that the unit made them feel more comfortable about working with the seriously ill.
			0.94			correlation coefficients for the relation between true mean overnight and true mean 24-h excretion ranged between	The correlation coefficients for the relation between true mean overnight and true mean 24-h excretion ranged between 0.94 and 1.00 for sodium, calcium, magnesium, and creatinine and was equal to 0.61 for potassium.
1						Hydroureteronephrosis was revealed, treated ureter	Hydroureteronephrosis was revealed in one treated ureter and one untreated ureter.
17					pancreas, cases	malignancy was detected	In the pancreas, malignancy was detected in 17 cases.
5	28	0.18			patients, diagnosed with recurrent carcinoma	by vaginal cytology	Of the 27 patients (11%) diagnosed with recurrent carcinoma, 17 (63%) were identified by clinical history, 22 (81%) by physical examination, five (18%) by vaginal cytology, six (22%) by chest radiography, and eight (30%) by renal contrast imaging.
4					episodes	frank hematuria also occurred	Two episodes of severe ifosfamide encephalopathy occurred but recovery was complete, and four episodes of frank hematuria also occurred.
