# Supplementary material for: Artificial Intelligence for Rapid Meta-Analysis: Case Study on Ocular Toxicity of Hydroxychloroquine
Source: J Med Internet Res. 2020 Aug 17;22(8):e20007. doi: 10.2196/20007 (PMC7459430; doi:10.2196/20007)
Supplement: Multimedia Appendix 2 [file jmir_v22i8e20007_app2.xlsx]

## Sheet: Sheet1
Methodology Sentences	Time Period	Cohort Focus	Study Type	Citation
The incidence of irreversible retinal toxicity in patients treated with hydroxychloroquine: a reappraisal. To define the risk of hydroxychloroquine (hydroxychloroquine)-related retinal toxicity in patients with rheumatoid arthritis (rheumatoid arthritis) and systemic lupus erythematosus (systemic lupus erythematosus) who are receiving recommended dosages of the drug (< or =6.5 mg/kg/day). Prospec…	Prospective	Drug Therapy	Observational	Mavrikakis I et al. (2003)
Treating lupus patients with antimalarials: analysis of safety profile in a single-center cohort. This longitudinal retrospective study aims at describing the safety profile and the reasons for discontinuation of antimalarials in patients with systemic lupus erythematosus (systemic lupus erythematosus) and discoid lupus erythematosus (discoid lupus erythematosus), focusing on ocular toxicity. We …	Retrospective	Drug Therapy	Observational	Spinelli FR et al. (2018)
Retinal toxicity of high-dose hydroxychloroquine in patients with chronic graft-versus-host disease. To evaluate retinal toxicity in patients treated with high-dose hydroxychloroquine (hydroxychloroquine) (Plaquenil, Sanofi Pharmaceuticals) for chronic graft-versus-host disease (graft versus host disease). Twelve patients with chronic graft versus host disease treated with 800 mg/day hydroxychlor…	Retrospective	Drug Therapy	Observational	Navajas EV et al. (2015)
Incidence of blindness in a population of rheumatic patients treated with hydroxychloroquine. Long-term HCQ use for the treatment of rheumatic diseases has been associated with retinopathy in a daily and cumulative dose-dependent manner by weight. We examined the incidence of ocular toxicity in a large population of patients treated with HCQ for inflammatory arthritis and SLE and followed long te…	Retrospective	Disease/Condition	Observational	Singh DK et al. (2019)
Coding patterns used by ophthalmologists for hydroxychloroquine retinal toxicity. The aim of this study was to characterize International Classification of Diseases (International Classification of Diseases-9) coding patterns used by ophthalmologists in clinical practice for hydroxychloroquine (hydroxychloroquine) retinal toxicity. Patients enrolled in the Kaiser Permanente Southern California he…	Retrospective	Disease/Condition	Observational	Chiu SY et al. (2018)
Evaluation of toxic retinopathy caused by antimalarial medications with spectral domain optical coherence tomography. To investigate the frequency of toxic retinopathy in patients with lupus erythematosus and rheumatoid arthritis with long-term use of chloroquine diphosphate or hydroxychloroquine through spectral domain optical coherence tomography and the outcomes of ophthalmological exams (visu…	Prospective	Drug Therapy	Observational	Cabral RTS et al. (2018)
Retinal Toxicity in Patients Treated With Hydroxychloroquine: A Cross-Sectional Study. Hydroxychloroquine (Hydroxychloroquine) is an antimalarial medication that can also be used to treat autoimmune diseases. However, it can produce irreversible changes to the retina that lead to visual impairment. The aim of this study was to determine the proportion of patients treated with Hydroxychloroquine w…	Prospective	Drug Therapy	Observational	Espandar G et al. (2016)
Long-term use of antimalarial drugs in rheumatic diseases. To evaluate long-term use of antimalarial drugs and to analyse all causes of discontinuation. This is a retrospective study of a cohort of rheumatic diseases patients on antimalarials, during a maximum period of 17.5 years. One thousand, two hundred and ninety-one medical records were reviewed, and 778 patients were included.	Retrospective	Drug Therapy	Observational	Jover JA et al. (2012)
Multifocal electroretinographic evaluation of long-term hydroxychloroquine users. To observe the long-term effects of hydroxychloroquine sulfate on retinal electrical activity by multifocal electroretinography (multifocal electroretinography) and to evaluate the regional variation of retinal dysfunction in subjects with hydroxychloroquine retinopathy. Multifocal ERG with 103-hexagon stimulation w…	Prospective	Drug Therapy	Observational	Maturi RK et al. (2004)
electroretinography findings in patients using hydroxychloroquine. To examine the electroretinographic findings derived by full-field electroretinography (electroretinography) and multifocal electroretinography (multifocal electroretinography) in patients taking HCQ for different periods of time, including those without clinically visible evidence of toxicity. The records for 26 consecutive patie…	Retrospective	Unsure	Observational	Tzekov RT et al. (2004)
Detecting chloroquine retinopathy: electro-oculogram versus colour vision. To investigate the relative sensitivity and specificity of two tests of retinal function (the electro-oculogram (electro oculogram) and a computerised colour vision test) in screening for ocular toxicity caused by chloroquine and hydroxychloroquine. 93 patients with rheumatic diseases receiving long term chloroquine and hy…	Prospective	Disease/Condition	Observational	Neubauer AS et al. (2003)
